# Supplementary material for: Hierarchical settlement behaviours of coral larvae to common coralline algae
Source: Sci Rep. 2023 Apr 9;13:5795. doi: 10.1038/s41598-023-32676-4 (PMC10083175; doi:10.1038/s41598-023-32676-4)
Supplement: Supplementary file 2 — Supplementary Information 2. [file 41598_2023_32676_MOESM2_ESM.xlsx]

## Sheet: Sheet1
Hierarchical settlement behaviours of coral larvae to common coralline algae Abdul Wahab MA, Ferguson S, Snekkevik V, McCutchan G, Jeong S, Severati A, Randall C, Negri A, Diaz-Pulido G
Supplementary Material 3: Summary of the habitat and depth distribution of coral species used in this study for the categorisation of irradiance preference categories.
	Source	Corals of the World (2023) Veron J.E.N., Stafford-Smith M.G., Turak E. and DeVantier L.M. (2016). Corals of the World. Accessed 28 Feb 2023. http://www.coralsoftheworld.org/page/home/	Baird, A. H., Babcock, R. C., & Mundy, C. P. (2003). Habitat selection by larvae influences the depth distribution of six common coral species. Marine Ecology Progress Series, 252, 289-293.	Muir, P. R., Wallace, C. C., Done, T., & Aguirre, J. D. (2015). Limited scope for latitudinal extension of reef corals. Science, 348(6239), 1135-1138.	Muir, P. R., Marshall, P. A., Abdulla, A., & Aguirre, J. D. (2017). Species identity and depth predict bleaching severity in reef-building corals: shall the deep inherit the reef?. Proceedings of the Royal Society B: Biological Sciences, 284(1864), 20171551.	Baird, A. H., Guest, J. R., Edwards, A. J., Bauman, A. G., Bouwmeester, J., Mera, H., ... & Yusuf, S. (2021). An Indo-Pacific coral spawning database. Scientific data, 8(1), 35.		DeVantier, L. M., De’Ath, G., Done, T. J., & Turak, E. (1998). Ecological assessment of a complex natural system: a case study from the Great Barrier Reef. Ecological Applications, 8(2), 480-496.	This study
	Data type	Global observations Habitat types	Location: Pelorus Island, Palm Island Group, Inshore mid-GBR Site depths shallow (1) - 2m mid (2) - 6m deep (3) - 12m Numbers in parentheses represent frequency at each depth category	Max depth (m),	Location: Maldives, low turbidity reefs Site depths shallow (1) - 3-5m mid (2) - 9-11m deep (3) - 24-30m Numbers in parentheses represent frequency at each depth category	Depth (min)	Depth (max)	Whitsundays, Inshore GBR Habitats surveyed 1) Shallow, outer reef flat, crest and slope (0-3m depth below reef crest) 2) Deeper reef slope (8-8 m below reef crest) Communities Community type A: The Pectinia–Acropora community (38% of deep sites surveyed).—Characterized by diverse mixed assemblages of massive poritids, mussids and faviids, branching Acropora spp., encrusting corals, and the soft c…	Irradiance category
Species	Fungia fungites	Reef slopes and lagoons	F. horrida - 1 to 3 (1,2,21) F. repanda - 2 to 3 (0,4,28)	NA	1 to 3 (58,83,57)	NA	NA	NA	low-high
	Coeloastrea aspera	Usually intertidal habitats where different colonies may adjoin to form flat expanses frequently over 5 metres across. Also occurs in protected turbid environments	1 to 2 (67,4,0)	NA	1 to 3 (6,12,12)	1	3	NA	mid-high
	Montipora aequituberculata	Shallow reef environments	NA	NA	NA	1	3	NA	mid-high
	Goniastrea favulus	Usually intertidal or just subtidal but also occurs in a wide range of other habitats.	NA	NA	1 to 3 (27,51,19)	1	3	NA	mid-high
	Lobophyllia corymbosa	Upper reef slopes	NA	NA	1 to 3 (6,11,4)	1	3	Type A (94%), Type B (52%)	low-high
	Platygyra sinensis	Most reef environments, especially back reef margins	NA	NA	NA	1	15	NA	low-high
	Dipsastrea favus	May be a dominant species on reef back margins	NA	NA	1 to 3 (5,2,2)	1	10	NA	mid-high
	Echinophyllisa aspera	Most reef environments especially lower reef slopes, lagoons and fringing reefs.	NA	NA	1 to 3 (38,7,1)	2	15	NA	mid-high
	Mycedium elepahntotus	Most reef environments protected from strong wave action	NA	NA	1 to 3 (73,21,6)	3	4	NA	low-mid
	Acropora hyacinthus	Upper reef slopes and outer reef flats	NA	26	2 to 3 (0,10,21)	1	10	Type C (94%),	mid-high
	Acropora tenuis	Upper reef slopes	NA	26	1 to 3 (1,64,68)	1	5	Type A (100% freq), Type C (77%), Type D (64%)	mid-high
	Acropora anthocercis	Upper reef slopes exposed to strong wave action	NA	25	NA	4	5	NA	mid-high
	Porites lobata	Frequently a dominant species of back reef margins, lagoons and some fringing reefs	NA	NA	1 to 3 (Plut; 114,123,99)	5	5	NA	low-high
	Caulastrea furcata	Protected reef slopes where the substrate is partly sandy. Forms extensive single species stands, sometimes over 5 metres across	NA	NA	1 to 2 (1,2,0)	1	3	NA	mid-high
	Platygyda daedalea	Most reef environments, especially back reef margins	1 to 3 (17,23,18)	NA	1 to 3 (24,32,26)	1	11	Type A (100%), Type B (67%), Type C (94%), Type D (45%)	low-high
